# Supplementary material for: Truncating Homozygous Mutation of Carboxypeptidase E (CPE) in a Morbidly Obese Female with Type 2 Diabetes Mellitus, Intellectual Disability and Hypogonadotrophic Hypogonadism
Source: PLoS One. 2015 Jun 29;10(6):e0131417. doi: 10.1371/journal.pone.0131417 (PMC4485893; doi:10.1371/journal.pone.0131417)
Supplement: S1 Table — (XLSX) [file pone.0131417.s001.xlsx]

## Sheet: Sheet1
Gene symbol	Gene description	Location
ALMS1	Alstrom syndrome 1	2p13.1
BBS1	Bardet-Biedl syndrome 1	11q13.1
BBS10	Bardet-Biedl syndrome 10	12q21.2
BBS12	Bardet-Biedl syndrome 12	4q27
BBS2	Bardet-Biedl syndrome 2	16q12.2
BBS4	Bardet-Biedl syndrome 4	15q24.1
BBS5	Bardet-Biedl syndrome 5	4q27
BBS7	Bardet-Biedl syndrome 7	2q31.1
BDNF	Brain-derived neurotrophic factor	11p13
CELF4	CUGBP, Elav-like family member 4	18q12
CEP19	Centrosomal protein 19kDa	3q29
CEP290	Centrosomal protein 290kDa	21q21.31
DYRK1B	Dual-specificity tyrosine-(Y)-phosphorylation regulated kinase 1B	19q13.2
FAM3C	Family with sequence similarity 3, member C	7q31
HDAC8	Histone deacetylase 8	Xq13
KSR2	Kinase suppressor of ras 2	12q24.22-q24.23
LEP	Leptin	7q31.3
LEPR	Leptin receptor	1p31
MAGEL2	MAGE-like 2	15q11.2
MC4R	Melanocortin 4 receptor	18q22
MRAP2	Melanocortin 2 receptor accessory protein 2	6q14.2
MYT1L	Myelin transcription factor 1-like	2p25.3
NTRK2	Neurotrophic tyrosine kinase, receptor, type 2	9q22.1
PCSK1	Proprotein convertase subtilisin / kexin type 1	5q15-q21
POMC	Proopiomelanocortin (adrenocorticotropin/ beta-lipotropin/ alpha melanocyte stimulating hormone/ beta melanocyte stimulating hormone/ beta endorphin)	2p23.3
SH2B1	SH2B adaptor protein 1	16p11.2
SIM1	Single-minded (Drosophila) homologue 1	6q16.3-q21
TUB	tubby bipartite transcription factor	11p15.5
MKKS	McKusick-Kaufman syndrome	20p12.2
MKS1	Meckel syndrome, type 1	17q22
TTC8	Tetratricopeptide repeat domain 8	14q31.3
TRIM32	Tripartite motif containing 32	9q33.1
BBS9	Bardet-Biedl syndrome 9	17p14.3
ARL6	ADP-ribosylation factor-like 6	3q11.2
LZTFL1	leucine zipper transcription factor-like 1	2p21.31
WDPCP	WD repeat containing planar cell polarity effector	2p15
