# Supplementary material for: Truncating Homozygous Mutation of Carboxypeptidase E (CPE) in a Morbidly Obese Female with Type 2 Diabetes Mellitus, Intellectual Disability and Hypogonadotrophic Hypogonadism
Source: PLoS One. 2015 Jun 29;10(6):e0131417. doi: 10.1371/journal.pone.0131417 (PMC4485893; doi:10.1371/journal.pone.0131417)
Supplement: S2 Table — (XLSX) [file pone.0131417.s002.xlsx]

## Sheet: Sheet1
Gene symbol	Gene description	Location
ACSL4	Acyl-CoA synthetase long-chain family member 4 (FACL4)	Xq22.3-q23
(Aliases: ACS4, FACL4, LACS4, MRX63, MRX68)	Aliases: Long-chain-fatty-acid--CoA ligase 4; LACS 4; Acyl-CoA synthetase 4; Lignoceroyl-CoA synthase; Long-chain acyl-CoA synthetase 4; Long-chain fatty-acid-Coenzyme A ligase 4; Fatty-acid-Coenzyme A ligase, long-chain 4
ADSL	Adenylosuccinate lyase	22q13.1
(Aliases: ASL, AMPS, ASASE)	Aliases: Adenylosuccinate lyase; Adenylosuccinase
AFF2	AF4/FMR2 family, member 2 (FMR2)	Xq28
(Aliases: FMR2, MRX2, OX19, FMR2P, FRAXE)	Aliases: AF4/FMR2 family member 2; Protein FMR-2; Fragile X mental retardation 2 protein; Fragile X E mental retardation syndrome protein
AGTR2	Angiotensin receptor 2	Xq22-q23
(Aliases: AT2, ATGR2, MRX88)	Aliases: Type-2 angiotensin II receptor; Angiotensin II type-2 receptor
ALX1	ALX homeobox 1	12q21.3-q22
(Aliases: FND3, CART1, HEL23)	Aliases: ALX homeobox protein 1; CART-1; Epididymis luminal protein 23; Cartilage paired-class homeoprotein 1
ANKH	Ankylosis, progressive (mouse) homologue	5p15.1
(Aliases: ANK, CMDJ, HANK, MANK, CCAL2, CPPDD)	Aliases: Progressive ankylosis protein homolog; Ankylosis, progressive homolog
AP1S2	Adaptor-related protein complex 1, sigma 2 subunit	Xp22.2
(Aliases: PGS, DC22, MRX59, MRXS5, MRXSF, MRXS21, SIGMA1B, MGC:1902)	Aliases: AP-1 complex subunit sigma-2; Sigma1B-adaptin; Sigma 1B subunit of AP-1 clathrin; Mental retardation, X-linked, syndromic 5; Adaptor protein complex AP-1 sigma-1B subunit; Adaptor protein complex AP-1 subunit sigma-1B; Clathrin adaptor complex AP1 sigma 1B subunit; Pettigrew X-linked mental retardation syndrome; Golgi adaptor HA1/AP1 adaptin sigma-1B subunit; Adapter-related protein comp…
ARHGEF6	Rac/Cdc42 guanine exchange factor (GEF) 6	Xq26
(Aliases: PIXA, COOL2, MRX46, Cool-2, alphaPIX, alpha-PIX)	Aliases: Rho guanine nucleotide exchange factor 6; PAK-interacting exchange factor alpha; PAK-interacting exchange factor, alpha; Rac/Cdc42 guanine exchange factor (GEF) 6; Rac/Cdc42 guanine nucleotide exchange factor 6
ARHGEF9	Cdc42 guanine nucleotide exchange factor (GEF) 9	Xq11.1
(Aliases: PEM2, EIEE8, PEM-2, HPEM-2, COLLYBISTIN)	Aliases: Rho guanine nucleotide exchange factor 9; PEM-2 homolog; HPEM-2 collybistin; Rac/Cdc42 guanine nucleotide exchange factor 9
arhgef9tv2	Cdc42 guanine nucleotide exchange factor (GEF) 9, transcript variant 2	Xq11.1
(no aliases found)	no aliases found
ARX	Aristaless related homeobox	Xp21
(Aliases: ISSX, PRTS, CT121, EIEE1, MRX29, MRX32, MRX33, MRX36, MRX38, MRX43, MRX54, MRX76, MRX87, MRXS1)	Aliases: Homeobox protein ARX; Cancer/testis antigen 121; Aristaless-related homeobox, X-linked
ATP6AP2	ATPase, H+transporting, lysosomal accessory protein 2	Xp11.4
(Aliases: M8-9, MRXE, XMRE, XPDS, HT028, MRXSH, ELDF10, ATP6IP2, MSTP009, APT6M8-9, ATP6M8-9)	Aliases: Renin receptor; N14F; V-ATPase M8.9 subunit; Renin/prorenin receptor; ER-localized type I transmembrane adaptor; Embryonic liver differentiation factor 10; ATPase H(+)-transporting lysosomal-interacting protein 2; ATPase, H+ transporting, lysosomal interacting protein 2; Vacuolar ATP synthase membrane sector-associated protein M8-9; Vacuolar proton ATP synthase membrane sector associated…
ATP8A2	ATPase, aminophospholipid transporter, class I, type 8A, member 2	13q12
(Aliases: IB, ATP, ML-1, ATPIB, CAMRQ4)	Aliases: Probable phospholipid-transporting ATPase IB; ATPase class I type 8A member 2; ATPase, aminophospholipid transporter-like, class I, type 8A, member 2
ATRX	Alpha thalassemia/mental retardation syndrome, X-linked (RAD54 homologue, S. cerevisiae)	Xq13.1-q21.1
(Aliases: JMS, SHS, XH2, XNP, ATR2, SFM1, RAD54, MRXHF1, RAD54L, ZNF-HX)	Aliases: Transcriptional regulator ATRX; X-linked helicase II; Zinc finger helicase; Helicase 2, X-linked; X-linked nuclear protein; ATP-dependent helicase ATRX; DNA dependent ATPase and helicase; Alpha thalassemia/mental retardation syndrome X-linked (RAD54 homolog, S. cerevisiae)
AUTS2	Autism susceptibility candidate 2	7q11.22
(Aliases: FBRSL2)	Aliases: Autism susceptibility gene 2 protein; Autism-related protein 1
BRAFPS2	v-raf murine sarcoma viral oncogene homolog B1 pseudogene 2	Xq13.3
(Aliases: BRAF2, BRAFPS2)	no aliases found
BRWD3	Bromodomain and wd repeat domain containing 3	Xq21.1
(Aliases: BRODL, MRX93)	Aliases: Bromodomain and WD repeat-containing protein 3; Novel WD repeat domain protein; Bromo domain-containing protein disrupted in leukemia
C10orf11	Chromosome 10 open reading frame 11	10q22.2-q22.3
(Aliases: OCA5, OCA7, CDA017)	Aliases: Leucine-rich repeat-containing protein C10orf11; Oculocutaneous albinism 7, autosomal recessive
CA8	Carbonic anhydrase VIII	8q11-q12
(Aliases: CALS, CARP, CAMRQ3, CA-VIII)	Aliases: Carbonic anhydrase-related protein; CA-related protein; Carbonate dehydratase; Carbonic anhydrase-like sequence
CACNA1A	Calcium channel, voltage dependent, P/Q type, alpha 1A subunit (spinocerebellar ataxia 6 SCA6)	19p13.2-p13.1
(Aliases: BI, EA2, FHM, MHP, APCA, HPCA, MHP1, SCA6, CAV2.1, CACNL1A4)	Aliases: Voltage-dependent P/Q-type calcium channel subunit alpha-1A; Brain calcium channel 1; Brain calcium channel I; Calcium channel, L type, alpha-1 polypeptide; Voltage-gated calcium channel subunit alpha Cav2.1
CASK	Calcium/calmodulin-dependent serine protein kinase (MAGUK family)	Xp11.4
(Aliases: CMG, FGS4, LIN2, TNRC8, CAGH39, CAMGUK, MICPCH, MRXSNA)	Aliases: Peripheral plasma membrane protein CASK; HCASK; Protein lin-2 homolog; Trinucleotide repeat containing 8; Calcium/calmodulin-dependent serine protein kinase membrane-associated guanylate kinase
CC2D1A	Coiled-coil and c2 domain containing 1a	19p13.12
(Aliases: MRT3, FREUD-1, Freud-1/Aki1)	Aliases: Coiled-coil and C2 domain-containing protein 1A; Akt kinase-interacting protein 1; Putative NFkB activating protein; FRE under dual repression-binding protein 1; Putative NF-kappa-B-activating protein 023N; Mental retardation, nonsyndromic, autosomal recessive, 3; Five repressor element under dual repression-binding protein 1; Five prime repressor element under dual repression-binding pr…
CC2D2A	Coiled-coil and C2 domain containing 2A	4p15.33
(Aliases: MKS6, JBTS9)	Aliases: Coiled-coil and C2 domain-containing protein 2A
CDK11A	Cyclin-dependent kinase 11A	1p36.33
(Aliases: CDC2L2, CDC2L3, p58GTA, PITSLRE, CDK11-p46, CDK11-p58, CDK11-p110)	Aliases: Cyclin-dependent kinase 11A; PITSLRE B; PITSLRE protein kinase beta; Cell division protein kinase 11A; Cell division cycle 2-like protein kinase 2; PITSLRE serine/threonine-protein kinase CDC2L2; Cell division cycle 2-like 2 (PITSLRE proteins); Galactosyltransferase-associated protein kinase p58/GTA
CDK5R1	Cyclin-dependent kinase 5, regulatory subunit 1 (p35)	17q11.2
(Aliases: p23, p25, p35, CDK5R, NCK5A, CDK5P35, p35nck5a)	Aliases: Cyclin-dependent kinase 5 activator 1; CDK5 activator 1; Neuronal CDK5 activator; TPKII regulatory subunit; Regulatory partner for CDK5 kinase; Tau protein kinase II 23kDa subunit; Cyclin-dependent kinase 5 regulatory subunit 1
CDKL3	Cyclin-dependent kinase-like 3	5q31
(Aliases: NKIAMRE)	Aliases: Cyclin-dependent kinase-like 3; Serine-threonine protein kinase NKIAMRE; Serine/threonine-protein kinase NKIAMRE
CDKL5	Cyclin-dependent kinase-like 5	Xp22
(Aliases: ISSX, STK9, EIEE2)	Aliases: Cyclin-dependent kinase-like 5; Serine/threonine kinase 9; Serine/threonine-protein kinase 9; Cyclin dependent kinase 5 transcript
CHD6	Chromodomain helicase DNA binding protein 6	20q12
(Aliases: CHD5, RIGB, CHD-6)	Aliases: Chromodomain-helicase-DNA-binding protein 6; ATP-dependent helicase CHD6; Radiation-induced gene B protein; Helicase C-terminal domain- and SNF2 N-terminal domain-containing protein
CHD7	Chromodomain helicase DNA binding protein 7	8q12.2
(Aliases: CRG, HH5, IS3, KAL5)	Aliases: Chromodomain-helicase-DNA-binding protein 7; CHARGE association; ATP-dependent helicase CHD7; Chromodomain helicase DNA binding protein 7 isoform CRA_e
CHKB	Choline kinase beta	22q13.33
(Aliases: CK, EK, CKB, EKB, CHKL, CHETK, CKEKB, MDCMC)	Aliases: Choline/ethanolamine kinase; Ethanolamine kinase beta; Choline kinase-like protein
CHL1	Cell adhesion molecule with homology to L1CAM (close homologue of L1)	3p26.1
(Aliases: CALL, L1CAM2)	Aliases: Neural cell adhesion molecule L1-like protein; Close homolog of L1; L1 cell adhesion molecule 2; Cell adhesion molecule with homology to L1CAM (close homolog of L1); Cell adhesion molecule with homology to L1CAM (close homologue of L1)
CHRNA7	Cholinergic receptor, nicotinic, alpha polypeptide 7	15q14
(Aliases: NACHRA7, CHRNA7-2)	Aliases: Neuronal acetylcholine receptor subunit alpha-7; A7 nicotinic acetylcholine receptor; Alpha-7 nicotinic cholinergic receptor subunit; Alpha 7 neuronal nicotinic acetylcholine receptor; Cholinergic receptor, nicotinic, alpha polypeptide 7; Neuronal acetylcholine receptor protein, alpha-7 chain
CIC	Capicua homolog (Drosophila)	19q13.2
(no aliases found)	Aliases: Protein capicua homolog; Capicua homolog
CLK2	CDC-like kinase 2	1q21
(Aliases: hCLK2)	Aliases: Dual specificity protein kinase CLK2; CLK kinase
CLN8	Ceroid-lipofuscinosis, neuronal 8 (epilepsy, progressive with mental retardation)	8p23
(Aliases: EPMR, C8orf61)	Aliases: Protein CLN8
CNNM2	Cyclin M2	10q24.32
(Aliases: ACDP2)	Aliases: Metal transporter CNNM2; Ancient conserved domain-containing protein 2
CNTNAP2	Contactin associated protein-like 2	7q35-q36
(Aliases: CDFE, NRXN4, AUTS15, CASPR2, PTHSL1)	Aliases: Contactin-associated protein-like 2; Cell recognition molecule Caspr2; Homolog of Drosophila neurexin IV
CPQ	Carboxypeptidase Q	8q22.2
(Aliases: LDP, PGCP)	Aliases: Carboxypeptidase Q; Aminopeptidase; Ser-Met dipeptidase; Lysosomal dipeptidase; Blood plasma glutamate carboxypeptidase
CRADD	CASP2 and RIPK1 domain containing adaptor with death domain	12q21.33-q23.1
(Aliases: MRT34, RAIDD)	Aliases: Death domain-containing protein CRADD; Death adaptor molecule RAIDD; Caspase and RIP adaptor with death domain; RIP-associated protein with a death domain; RIP-associated ICH1/CED3-homologous protein with death domain
CRBN	Cereblon	3p26.3
(Aliases: MRT2, MRT2A)	Aliases: Protein cereblon; Protein x 0001
CREBBP	CREB-binding protein	16p13.3
(Aliases: CBP, RSTS, KAT3A)	Aliases: CREB-binding protein
CRK	v-crk sarcoma virus CT10 oncogene homolog (avian)	17p13.3
(Aliases: p38, CRKII)	Aliases: Adapter molecule crk; Proto-oncogene c-Crk
CUL4B	Cullin 4B	Xq23
(Aliases: SFM2, MRXSC, MRXHF2, MRXS15)	Aliases: Cullin-4B; CUL-4B
DEAF1	Deformed epidermal autoregulatory factor 1 (Drosophila)	11p15.5
(Aliases: SPN, NUDR, ZMYND5)	Aliases: Deformed epidermal autoregulatory factor 1 homolog; Suppressin; Zinc finger MYND domain-containing protein 5; Nuclear DEAF-1-related transcriptional regulator
DIP2B	DIP2 disco-interacting protein 2 homologue B (Drosophila)	12q13.12
(no aliases found)	Aliases: Disco-interacting protein 2 homolog B
DISC1	Disrupted in schizophrenia	1q42.1
(Aliases: SCZD9, C1orf136)	Aliases: Disrupted in schizophrenia 1 protein
DLG1	Discs, large homolog 1 (Drosophila)	3q29
(Aliases: hdlg, DLGH1, SAP97, SAP-97, dJ1061C18.1.1)	Aliases: Disks large homolog 1; Presynaptic protein SAP97; Synapse-associated protein 97
DLG3	Discs, large homologue 3 (neuroendocrine-dlg, Drosophila)	Xq13.1
(Aliases: MRX, XLMR, MRX90, NEDLG, SAP102)	Aliases: Disks large homolog 3; Neuroendocrine-DLG; Synapse-associated protein 102
DMD	Dystrophin	Xp21.2
(Aliases: BMD, CMD3B, MRX85, DXS142, DXS164, DXS206, DXS230, DXS239, DXS268, DXS269, DXS270, DXS272)	Aliases: Dystrophin; Mental retardation, X-linked 85
DNAJC6	DnaJ (Hsp40) homolog, subfamily C, member 6	1p31.3
(Aliases: DJC6, PARK19)	Aliases: Putative tyrosine-protein phosphatase auxilin; Auxilin; DnaJ (Hsp40) homolog, subfamily B, member 6
DOCK8	Dedicator of cytokinesis 8	9p24.3
(Aliases: MRD2, ZIR8, HEL-205)	Aliases: Dedicator of cytokinesis protein 8; 1200017A24Rik; Epididymis luminal protein 205
dpp6i1	Dipeptidyl-peptidase 6, isoform 1	7q36.2
(no aliases found)	no aliases found
DYNC1H1	Dynein, cytoplasmic 1, heavy chain 1	14q32
(Aliases: p22, DHC1, DNCL, DYHC, HL-3, DHC1a, DNCH1, DNECL, Dnchc1, SMALED1)	Aliases: Cytoplasmic dynein 1 heavy chain 1; Dynein heavy chain, cytosolic; Dynein, cytoplasmic, heavy polypeptide 1
DYRK1A	Dual-specificity tyrosine-(Y)-phosphorylation regulated kinase 1A	21q22.13
(Aliases: MNB, DYRK, HP86, MNBH, MRD7, DYRK1)	Aliases: Dual specificity tyrosine-phosphorylation-regulated kinase 1A; HMNB; MNB/DYRK protein kinase; Serine/threonine kinase MNB; Mnb protein kinase homolog hp86; Protein kinase minibrain homolog; Dual specificity YAK1-related kinase; Serine/threonine-specific protein kinase
EDA2R	Ectodysplasin A2 receptor	Xq12
(Aliases: XEDAR, EDAA2R, EDA-A2R, TNFRSF27)	Aliases: Tumor necrosis factor receptor superfamily member 27; EDA-A2 receptor; X-linked ectodysplasin-A2 receptor; Tumor necrosis factor receptor superfamily member XEDAR
EFHC2	Ef-hand domain (c-terminal) containing 2	Xp11.3
(Aliases: MRX74, dJ1158H2.1)	Aliases: EF-hand domain-containing family member C2; Mental retardation, X-linked 74
EHMT1	Euchromatic histone methyltransferase 1	9q34.3
(Aliases: GLP, GLP1, KMT1D, FP13812, EUHMTASE1, Eu-HMTase1, bA188C12.1)	Aliases: Histone-lysine N-methyltransferase EHMT1; H3-K9-HMTase 5; G9a-like protein 1; Lysine N-methyltransferase 1D; Histone H3-K9 methyltransferase 5; Histone-lysine N-methyltransferase, H3 lysine-9 specific 5
EIF2S3	Eukaryotic translation initiation factor 2, subunit 3 gamma, 52kDa	Xp22.2-p22.1
(Aliases: EIF2, EIF2G, eIF-2gA, EIF2gamma)	Aliases: Eukaryotic translation initiation factor 2 subunit 3; EIF-2gX; EIF-2-gamma X; Eukaryotic translation initiation factor 2G; Eukaryotic translation initiation factor 2 subunit gamma X
ELK1	ELK1, member of ETS oncogene family	Xp11.2
(no aliases found)	Aliases: ETS domain-containing protein Elk-1; ETS-like gene 1; Tyrosine kinase (ELK1) oncogene
EPC2	Enhancer of polycomb homologue 2 (Drosophila)	2q23.1
(Aliases: EPC-LIKE)	Aliases: Enhancer of polycomb homolog 2
EPHA5	EPH receptor A5	4q13.1
(Aliases: EK7, CEK7, EHK1, HEK7, EHK-1, TYRO4)	Aliases: Ephrin type-A receptor 5; EPH-like kinase 7; EPH homology kinase 1; Brain-specific kinase; Receptor protein-tyrosine kinase HEK7; Tyrosine-protein kinase receptor EHK-1
EXT1	Exostoses (multiple) 1	8q24.11-q24.13
(Aliases: EXT, LGS, TTV, LGCR, TRPS2)	Aliases: Exostosin-1; Exostosin 1; Exostoses (multiple) 1; Multiple exostoses protein 1; Putative tumor suppressor protein EXT1; Langer-Giedion syndrome chromosome region; N-acetylglucosaminyl-proteoglycan 4-beta-glucuronosyltransferase; Glucuronosyl-N-acetylglucosaminyl-proteoglycan 4-alpha-N- acetylglucosaminyltransferase; Glucuronosyl-N-acetylglucosaminyl-proteoglycan/N-acetylglucosaminyl-prot…
EYA4	Eyes absent (drosophila) homologue 4	6q23
(Aliases: CMD1J, DFNA10)	Aliases: Eyes absent homolog 4; DJ78N10.1 (eyes absent)
FBLN1	Fibulin 1	22q13.31
(Aliases: FBLN, FIBL1)	Aliases: Fibulin-1
FGD1	Faciogenital dysplasia (Aarskog-Scott syndrome)	Xp11.21
(Aliases: AAS, FGDY, MRXS16, ZFYVE3)	Aliases: FYVE, RhoGEF and PH domain-containing protein 1; Rho/Rac GEF; Faciogenital dysplasia 1 protein; Zinc finger FYVE domain-containing protein 3; Rho/Rac guanine nucleotide exchange factor FGD1
FKTN	Fukutin	9q31-q33
(Aliases: FCMD, CMD1X, LGMD2M, MDDGA4, MDDGB4, MDDGC4)	Aliases: Fukutin; Patient fukutin; Fukuyama type congenital muscular dystrophy protein
FLNA	Filamin A, alpha (actin-binding protein-280)	Xq28
(Aliases: FLN, FMD, MNS, OPD, ABPX, CSBS, CVD1, FLN1, NHBP, OPD1, OPD2, XLVD, XMVD, FLN-A, ABP-280)	Aliases: Filamin-A; Filamin-1; Alpha-filamin; Non-muscle filamin; Actin binding protein 280; Endothelial actin-binding protein
FMN2	Formin 2	1q43
(no aliases found)	Aliases: Formin-2
FMR1	Fragile X mental retardation 1	Xq27.3
(Aliases: POF, FMRP, POF1, FRAXA)	Aliases: Fragile X mental retardation protein 1
FOXG1	Forkhead box G1	14q11-q13
(Aliases: BF1, BF2, QIN, FKH2, HBF2, HFK1, HFK2, HFK3, KHL2, FHKL3, FKHL1, FKHL2, FKHL3, FKHL4, HBF-1, HBF-2, HBF-3, FOXG1A, FOXG1B, FOXG1C, HBF-G2)	Aliases: Forkhead box protein G1; Oncogene QIN; Brain factor 1; Brain factor 2; Forkhead-like 1; Forkhead-like 2; Forkhead-like 3; Forkhead-like 4
FOXP1	Forkhead box P1	3p14.1
(Aliases: QRF1, 12CC4, hFKH1B, HSPC215)	Aliases: Forkhead box protein P1; Glutamine-rich factor 1; Fork head-related protein like B
FOXP2	Forkhead box P2	7q31
(Aliases: SPCH1, CAGH44, TNRC10)	Aliases: Forkhead box protein P2; CAG repeat protein 44; Trinucleotide repeat containing 10; Forkhead/winged-helix transcription factor; Trinucleotide repeat-containing gene 10 protein
FRMPD4	FERM and PDZ domain containing 4	Xp22.2
(Aliases: PDZD10, PDZK10)	Aliases: FERM and PDZ domain-containing protein 4; Preso; PDZ domain-containing protein 10; PSD-95-interacting FERM and PDZ domain protein; PSD-95-interacting regulator of spine morphogenesis
FTSJ1	FtsJ homologue 1 (E. coli)	Xp11.23
(Aliases: JM23, MRX9, SPB1, CDLIV, MRX44, TRMT7)	Aliases: Putative tRNA (cytidine(32)/guanosine(34)-2'-O)-methyltransferase; Cell division protein; TRNA methyltransferase 7 homolog; RRNA (uridine-2'-O-)-methyltransferase; Putative ribosomal RNA methyltransferase 1; 2'-O-ribose RNA methyltransferase TRM7 homolog
GDI1	GDP dissociation inhibitor 1	Xq28
(Aliases: 1A, GDIL, MRX41, MRX48, OPHN2, XAP-4, RABGD1A, RABGDIA)	Aliases: Rab GDP dissociation inhibitor alpha; GDI-1; Protein XAP-4; Rab GDI alpha; Oligophrenin-2; Mental retardation, X-linked 48; Rab GDP-dissociation inhibitor, alpha; Guanosine diphosphate dissociation inhibitor 1
GLRA1	Glycine receptor alpha 1	5q32
(Aliases: STHE, HKPX1)	Aliases: Glycine receptor subunit alpha-1; Glycine receptor 48 kDa subunit; Glycine receptor strychnine-binding subunit
GMPPB	GDP-mannose pyrophosphorylase B	3p21.31
(Aliases: MDDGA14, MDDGB14, MDDGC14)	Aliases: Mannose-1-phosphate guanyltransferase beta; GTP-mannose-1-phosphate guanylyltransferase beta
gpd2c	Glycerol-3-phosphate dehydrogenase 2 (mitochondrial), transcript variant c	2q24.1
(no aliases found)	no aliases found
GRIA3	Glutamate receptor, ionotrophic, ampa 3	Xq25-q26
(Aliases: GLUR3, GLURC, GluA3, MRX94, GLUR-C, GLUR-K3)	Aliases: Glutamate receptor 3; GluR-3; DJ1171F9.1; Glutamate receptor C; Glutamate receptor subunit 3; AMPA-selective glutamate receptor 3; Glutamate receptor, ionotrophic, AMPA 3
GRIK2	Glutamate receptor, ionotropic, kainate 2	6q16.3-q21
(Aliases: EAA4, GLR6, MRT6, GLUK6, GLUR6, GluK2)	Aliases: Glutamate receptor ionotropic, kainate 2; GluR-6; BA487F5.1; Glutamate receptor 6; Glutamate receptor form A; Glutamate receptor form B; Glutamate receptor form C; Glutamate receptor form D; Glutamate receptor form E; Excitatory amino acid receptor 4
GRIN2A	Glutamate receptor, ionotrophic, N-methyl D-aspartate 2A	16p13.2
(Aliases: LKS, EPND, FESD, NR2A, GluN2A, NMDAR2A)	Aliases: Glutamate receptor ionotropic, NMDA 2A; N-methyl D-aspartate receptor subtype 2A; N-methyl-D-aspartate receptor subunit 2A; N-methyl-D-aspartate receptor channel, subunit epsilon-1
GRIN2B	Glutamate receptor, ionotropic, N-methyl D-aspartate 2B	12p12
(Aliases: MRD6, NR2B, hNR3, GluN2B, NMDAR2B)	Aliases: Glutamate receptor ionotropic, NMDA 2B; NR3; Glutamate receptor subunit epsilon-2; N-methyl-D-aspartate receptor subunit 3; N-methyl D-aspartate receptor subtype 2B; Glutamate [NMDA] receptor subunit epsilon-2
HDAC4	Histone deacetylase 4	2q37.3
(Aliases: HD4, AHO3, BDMR, HDACA, HA6116, HDAC-4, HDAC-A)	Aliases: Histone deacetylase 4; Histone deacetylase A
HDX	Highly divergent homeobox	Xq21.1
(Aliases: CXorf43, D030011N01Rik)	Aliases: Highly divergent homeobox
HMGA2	High mobility group AT-hook 2	12q15
(Aliases: BABL, LIPO, HMGIC, HMGI-C, STQTL9)	Aliases: High mobility group protein HMGI-C; High-mobility group protein HMGI-C; High mobility group AT-hook protein 2; High-mobility group (nonhistone chromosomal) protein isoform I-C
HSD17B10	Hydroxysteroid (17-beta) dehydrogenase 10 (HADH2)	Xp11.2
(Aliases: ABAD, CAMR, ERAB, HCD2, MHBD, HADH2, MRPP2, MRX17, MRX31, SCHAD, MRXS10, SDR5C1, 17b-HSD10, DUPXp11.22)	Aliases: 3-hydroxyacyl-CoA dehydrogenase type-2; Mitochondrial RNase P subunit 2; AB-binding alcohol dehydrogenase; Mitochondrial ribonuclease P protein 2; 3-hydroxy-2-methylbutyryl-CoA dehydrogenase; Short chain type dehydrogenase/reductase XH98G2; Amyloid-beta peptide binding alcohol dehydrogenase; Short chain L-3-hydroxyacyl-CoA dehydrogenase type 2; Short chain dehydrogenase/reductase family …
HUWE1	HECT, UBA and WWE domain containing 1	Xp11.22
(Aliases: MULE, Ib772, LASU1, UREB1, HECTH9, URE-B1, ARF-BP1, HSPC272)	Aliases: E3 ubiquitin-protein ligase HUWE1; ARF-binding protein 1; URE-binding protein 1; BJ-HCC-24 tumor antigen; Large structure of UREB1; HECT domain protein LASU1; Mcl-1 ubiquitin ligase E3; Upstream regulatory element-binding protein 1; Homologous to E6AP carboxyl terminus homologous protein 9
IDS	Iduronate 2-sulphatase	Xq28
(Aliases: MPS2, SIDS)	Aliases: Iduronate 2-sulfatase; Idursulfase; Iduronate 2-sulfatase 14 kDa chain; Iduronate 2-sulfatase 42 kDa chain; Alpha-L-iduronate sulfate sulfatase
IGBP1	Immunoglobulin (CD79A) binding protein 1	Xq13.1-q13.3
(Aliases: IBP1, ALPHA-4)	Aliases: Immunoglobulin-binding protein 1; Protein alpha-4; CD79a-binding protein 1; Renal carcinoma antigen NY-REN-16; B cell signal transduction molecule alpha 4; B-cell signal transduction molecule alpha 4; Protein phosphatase 2/4/6 regulatory subunit; Protein phosphatase 2A, regulatory subunit alpha-4; BA351K23.1 (immunoglobulin binding protein 1 (CD79A) )
IL1RAPL1	Interleukin 1 receptor accessory protein-like 1	Xp22.1-p21.3
(Aliases: IL1R8, MRX10, MRX21, MRX34, OPHN4, IL1RAPL, TIGIRR-2)	Aliases: Interleukin-1 receptor accessory protein-like 1; IL1RAPL-1; IL-1RAPL-1; IL-1-RAPL-1; Oligophrenin-4; Interleukin 1 receptor-8; Mental retardation, X-linked 10; X-linked interleukin-1 receptor accessory protein-like 1; Three immunoglobulin domain-containing IL-1 receptor-related 2
ISPD	Isoprenoid synthase domain containing	7p21.2
(Aliases: Nip, MDDGA7, hCG_1745121)	Aliases: Isoprenoid synthase domain-containing protein; Notch1-induced protein; 4-diphosphocytidyl-2C-methyl-D-erythritol synthase homolog; 2-C-methyl-D-erythritol 4-phosphate cytidylyltransferase-like protein
KCNK9	Potassium channel, subfamily K, member 9	8q24.3
(Aliases: KT3.2, TASK3, K2p9.1, TASK-3)	Aliases: Potassium channel subfamily K member 9; Two pore K(+) channel KT3.2; Two pore potassium channel KT3.2; TWIK-related acid-sensitive K(+) channel 3; Acid-sensitive potassium channel protein TASK-3
KDM5C	Lysine (K)-specific demethylase 5C	Xp11.22-p11.21
(Aliases: MRXJ, SMCX, MRX13, MRXSJ, XE169, MRXSCJ, JARID1C, DXS1272E)	Aliases: Lysine-specific demethylase 5C; Protein SmcX; Selected cDNA on X; Smcy homolog, X-linked; Smcx homolog, X chromosome; Histone demethylase JARID1C; Mental retardation, X-linked 13; JmjC domain-containing protein SMCX; Jumonji/ARID domain-containing protein 1C; Jumonji, AT rich interactive domain 1C (RBP2-like)
KDM6A	Lysine (K)-specific demethylase 6A	Xp11.2
(Aliases: UTX, KABUK2, bA386N14.2)	Aliases: Lysine-specific demethylase 6A; Histone demethylase UTX; Ubiquitously-transcribed TPR gene on the X chromosome; Ubiquitously transcribed tetratricopeptide repeat protein X-linked; BA386N14.2 (ubiquitously transcribed X chromosome tetratricopeptide repeat protein (UTX))
KIAA2022	KIAA2022	Xq13.3
(Aliases: XPN, MRX98)	Aliases: Protein KIAA2022; XLMR-related protein, neurite extension; XLMR protein related to neurite extension
KLF8	Kruppel-like factor 8	Xp11.21
(Aliases: BKLF3, ZNF741)	Aliases: Krueppel-like factor 8; Zinc finger protein 741; Basic kruppel-like factor 3; Basic krueppel-like factor 3
L1CAM	L1 cell adhesion molecule	Xq28
(Aliases: S10, HSAS, MASA, MIC5, SPG1, CAML1, CD171, HSAS1, N-CAML1, NCAM-L1, N-CAM-L1)	Aliases: Neural cell adhesion molecule L1; Antigen identified by monoclonal antibody R1
LGR4	Leucine-rich repeat containing G protein-coupled receptor 4	11p14-p13
(Aliases: GPR48, BNMD17)	Aliases: Leucine-rich repeat-containing G-protein coupled receptor 4; G protein-coupled receptor 48
LINC00850	Long intergenic non-protein coding RNA 850	Xq28
(Aliases: KUCG1)	no aliases found
MAGT1	Magnesium transporter 1	Xq21.1
(Aliases: IAP, XMEN, MRX95, OST3B, PRO0756, bA217H1.1)	Aliases: Magnesium transporter protein 1; Implantation-associated protein; Oligosaccharyltransferase 3 homolog B
MAOA	Monoamine oxidase	Xp11.3
(Aliases: MAO-A)	Aliases: Amine oxidase [flavin-containing] A; Monoamine oxidase type A
MAPT	Microtubule-associated protein tau	17q21.1
(Aliases: TAU, MSTD, PPND, DDPAC, MAPTL, MTBT1, MTBT2, FTDP-17)	Aliases: Microtubule-associated protein tau; PHF-tau; Paired helical filament-tau; Neurofibrillary tangle protein; Microtubule-associated protein tau, isoform 4; G protein beta1/gamma2 subunit-interacting factor 1
MBD5	Methyl-CpG binding domain protein 5	2q23.1
(Aliases: MRD1)	Aliases: Methyl-CpG-binding domain protein 5; Methyl-CpG-binding protein MBD5
MCPH1	Microcephaly, primary autosomal recessive 1	8p23.1
(Aliases: MCT, BRIT1)	Aliases: Microcephalin; BRCT-repeat inhibitor of TERT expression 1
MECP2	Methyl CpG binding protein 2	Xq28
(Aliases: RS, RTS, RTT, PPMX, MRX16, MRX79, MRXSL, AUTSX3, MRXS13)	Aliases: Methyl-CpG-binding protein 2; MeCp-2 protein
mecp2e1	Methyl CpG binding protein 2 (Rett syndrome) (splice variant), exon 1 isoform	Xq28
(no aliases found)	no aliases found
MED12	Mediator of RNA polymerase II transcription, subunit 12 homologue (S. cerevisiae)	Xq13
(Aliases: OKS, FGS1, HOPA, OPA1, OHDOX, ARC240, CAGH45, MED12S, TNRC11, TRAP230)	Aliases: Mediator of RNA polymerase II transcription subunit 12; CAG repeat protein 45; Human opposite paired; OPA-containing protein; Putative mediator subunit 12; Activator-recruited cofactor 240 kDa component; Trinucleotide repeat-containing gene 11 protein; Thyroid hormone receptor-associated protein, 230 kDa subunit; Mediator of RNA polymerase II transcription, subunit 12 homolog; Thyroid ho…
MEF2C	Myocyte enhancer factor 2C	5q14
(Aliases: DEL5q14.3, C5DELq14.3)	Aliases: Myocyte-specific enhancer factor 2C; MADS box transcription enhancer factor 2, polypeptide C
MGAT4C	Mannosyl (alpha-1,3-)-glycoprotein beta-1,4-N-acetylglucosaminyltransferase, isozyme C (putative)	12q21
(Aliases: GNTIVH, HGNT-IV-H)	Aliases: Alpha-1,3-mannosyl-glycoprotein 4-beta-N-acetylglucosaminyltransferase C; GnT-IVc; GlcNAc-T IVc; N-acetylglucosaminyltransferase IVc; N-acetylglucosaminyltransferase IV homolog; N-glycosyl-oligosaccharide-glycoprotein N-acetylglucosaminyltransferase IVc; UDP-N-acetylglucosamine:a-1,3-D-mannoside beta-1,4-N-acetylglucosaminyltransferase IV; UDP-N-acetylglucosamine: alpha-1,3-D-mannoside b…
MYT1	Myelin transcription factor 1	20q13.33
(Aliases: MTF1, MYTI, NZF2, PLPB1, ZC2HC4A, C20orf36)	Aliases: Myelin transcription factor 1; Myelin transcription factor I; Proteolipid protein binding protein; Proteolipid protein-binding protein; Neural zinc finger transcription factor 2
NCAPG2	Non-SMC condensin II complex, subunit G2	7q36.3
(Aliases: MTB, CAPG2, LUZP5, CAP-G2, hCAP-G2)	Aliases: Condensin-2 complex subunit G2; More than blood homolog; Leucine zipper protein 5; Chromosome-associated protein G2
NF1	Neurofibromatosis 1 protein (neurofibromin)	17q11.2
(Aliases: WSS, NFNS, VRNF)	Aliases: Neurofibromin; Neurofibromatosis-related protein NF-1
NIPBL	Nipped-B homologue (Drosophila)	5p13.2
(Aliases: CDLS, IDN3, Scc2, CDLS1, IDN3-B)	Aliases: Nipped-B-like protein; Delangin; SCC2 homolog; Sister chromatid cohesion 2 homolog
NLGN4X	Neuroligin 4, X-linked	Xp22.32-p22.31
(Aliases: HLNX, HNL4X, NLGN4, ASPGX2, AUTSX2)	Aliases: Neuroligin-4, X-linked; Neuroligin 4
NOG	Noggin, mouse, homologue of	17q21-q22
(Aliases: SYM1, SYNS1)	Aliases: Noggin; Symphalangism 1 (proximal)
NR0B1	Nuclear receptor subfamily 0, group B, member 1 (DAX1)	Xp21.3-p21.2
(Aliases: AHC, AHX, DSS, GTD, HHG, AHCH, DAX1, DAX-1, NROB1, SRXY2)	Aliases: Nuclear receptor subfamily 0 group B member 1; Nuclear receptor DAX1; Nuclear receptor DAX-1; Nuclear hormone receptor; DSS-AHC critical region on the X chromosome protein 1
NRXN1	Neurexin 1	2p16.3
(Aliases: PTHSL2, SCZD17, Hs.22998)	Aliases: Neurexin-1-beta; Neurexin I
nrxn1b	Neurexin 1 (beta variant)	2p16.3
(no aliases found)	no aliases found
NSD1	Nuclear receptor binding SET domain protein 1	5q35.2-q35.3
(Aliases: STO, KMT3B, SOTOS, ARA267, SOTOS1)	Aliases: Histone-lysine N-methyltransferase, H3 lysine-36 and H4 lysine-20 specific; H3-K36-HMTase; H4-K20-HMTase; Lysine N-methyltransferase 3B; NR-binding SET domain-containing protein; Androgen receptor-associated coregulator 267; Androgen receptor coactivator 267 kDa protein; Androgen receptor-associated protein of 267 kDa; Nuclear receptor-binding SET domain-containing protein 1
NXF5	Nuclear RNA export factor 5	Xq22
(no aliases found)	Aliases: Nuclear RNA export factor 5; TAPL-1; TAP-like protein 1
OCA2	Oculocutaneous albinism II	15q11.2-q12
(Aliases: P, BEY, PED, BEY1, BEY2, BOCA, EYCL, HCL3, EYCL2, EYCL3, SHEP1, D15S12)	Aliases: P protein; Eye color 3 (brown); Hair color 3 (brown); Eye color 2 (central brown); Total brown iris pigmentation; Pink-eyed dilution protein homolog; Melanocyte-specific transporter protein; Oculocutaneous albinism II (pink-eye dilution homolog, mouse)
OMG	Oligodendrocyte myelin glycoprotein	17q11.2
(Aliases: OMGP)	Aliases: Oligodendrocyte-myelin glycoprotein
OPHN1	Oligophrenin 1	Xq12
(Aliases: OPN1, MRX60, ARHGAP41)	Aliases: Oligophrenin-1; Mental retardation, X-linked 60; Oligophrenin-1, Rho-GTPase activating protein
PAFAH1B1	Platelet activating factor acetylhydrolase, isoform Ib, alpha subunit (45kD)	17p13.3
(Aliases: MDS, LIS1, LIS2, MDCR, PAFAH)	Aliases: Platelet-activating factor acetylhydrolase IB subunit alpha; LIS-1; PAFAH alpha; PAF-AH alpha; PAF-AH 45 kDa subunit; Lissencephaly 1 protein; Lissencephaly-1 protein; PAF acetylhydrolase 45 kDa subunit; Platelet-activating factor acetylhydrolase, isoform Ib, subunit 1 (45kDa); Platelet-activating factor acetylhydrolase, isoform Ib, alpha subunit (45kD)
PAFAH1B3	Platelet activating factor acetylhydrolase, isoform B1, gamma subunit (29 kD)	19q13.1
(Aliases: PAFAHG)	Aliases: Platelet-activating factor acetylhydrolase IB subunit gamma; PAFAH subunit gamma; PAF-AH subunit gamma; PAF-AH 29 kDa subunit; PAF-AH1b alpha 1 subunit; PAF acetylhydrolase 29 kDa subunit; Platelet-activating factor acetylhydrolase, isoform Ib, subunit 3 (29kDa)
PAK3	p21 (CDKN1A)-activated kinase 3	Xq22.3-q23
(Aliases: bPAK, MRX30, MRX47, OPHN3, hPAK3, CDKN1A, PAK3beta)	Aliases: Serine/threonine-protein kinase PAK 3; PAK-3; Beta-PAK; Oligophrenin-3; P21-activated kinase 3; P21 (CDKN1A)-activated kinase 3
PCDH19	Protocadherin 19	Xq13.3
(Aliases: EFMR, EIEE9)	Aliases: Protocadherin-19
PGAP2	Post-GPI attachment to proteins 2	11p15.5
(Aliases: FRAG1, MRT17, MRT21, HPMRS3, CWH43-N)	Aliases: Post-GPI attachment to proteins factor 2; FGF receptor activating protein 1; FGF receptor-activating protein 1; Cell wall biogenesis 43 N-terminal homolog; Mental retardation, non-syndromic, autosomal recessive, 21
PGAP3	post-GPI attachment to proteins 3	17q12
(Aliases: CAB2, PERLD1, PP1498, hCOS16, AGLA546)	Aliases: Post-GPI attachment to proteins factor 3; COS16 homolog; Per1-like domain containing 1; Gene coamplified with ERBB2 protein
PGRMC1	Progesterone receptor membrane component 1	Xq22-q24
(Aliases: MPR, HPR6.6)	Aliases: Membrane-associated progesterone receptor component 1; Progesterone binding protein
PHF8	PHD finger protein 8	Xp11.22
(Aliases: JHDM1F, MRXSSD, ZNF422)	Aliases: Histone lysine demethylase PHF8; Jumonji C domain-containing histone demethylase 1F
PIGL	Phosphatidylinositol glycan anchor biosynthesis, class L	17p12-p11.2
(Aliases: CHIME)	Aliases: N-acetylglucosaminyl-phosphatidylinositol de-N-acetylase; PIG-L; Phosphatidylinositol glycan, class L; N-acetylglucosaminylphosphatidylinositol deacetylase; Phosphatidylinositol-glycan biosynthesis class L protein
PIGO	Phosphatidylinositol glycan anchor biosynthesis, class O	9p13.3
(Aliases: HPMRS2)	Aliases: GPI ethanolamine phosphate transferase 3; Phosphatidylinositol-glycan biosynthesis class O protein
PIGV	Phosphatidylinositol glycan anchor biosynthesis, class V	1p36.11
(Aliases: PIG-V, HPMRS1, GPI-MT-II)	Aliases: GPI mannosyltransferase 2; Ybr004c homolog; GPI mannosyltransferase II; Dol-P-Man dependent GPI mannosyltransferase
PLP2	Proteolipid protein 2 (colonic epithelium-enriched)	Xp11.23
(Aliases: A4, A4LSB)	Aliases: Proteolipid protein 2; Intestinal membrane A4 protein; A4 differentiation-dependent protein; Differentiation-dependent protein A4
POLG	Polymerase (DNA directed), gamma	15q25
(Aliases: PEO, MDP1, SCAE, MIRAS, POLG1, POLGA, SANDO, MTDPS4A, MTDPS4B)	Aliases: DNA polymerase subunit gamma-1; PolG-alpha; Mitochondrial DNA polymerase catalytic subunit
POMT1	Protein-O-mannosyltransferase 1	9q34.1
(Aliases: RT, LGMD2K, MDDGA1, MDDGB1, MDDGC1)	Aliases: Protein O-mannosyl-transferase 1; Dolichyl-phosphate-mannose-protein mannosyltransferase; Dolichyl-phosphate-mannose--protein mannosyltransferase 1
POMT2	Protein-O-mannosyltransferase 2	14q24
(Aliases: LGMD2N, MDDGA2, MDDGB2, MDDGC2)	Aliases: Protein O-mannosyl-transferase 2; Dolichyl-phosphate-mannose--protein mannosyltransferase 2
POU1F1	POU domain, class 1, transcription factor 1 (Pit1)	3p11
(Aliases: PIT1, CPHD1, GHF-1, Pit-1, POU1F1a)	Aliases: Pituitary-specific positive transcription factor 1; Growth hormone factor 1; POU domain, class 1, transcription factor 1
POU3F4	POU domain, class 3, transcription factor 4	Xq21.1
(Aliases: BRN4, DFN3, OTF9, BRN-4, DFNX2, OCT-9, OTF-9, BRAIN-4)	Aliases: POU domain, class 3, transcription factor 4; Octamer-binding transcription factor 9; Brain-specific homeobox/POU domain protein 4
PQBP1	Polyglutamine binding protein 1	Xp11.23
(Aliases: SHS, MRX2, MRX55, MRXS3, MRXS8, NPW38, RENS1)	Aliases: Polyglutamine-binding protein 1; Polyglutamine tract-binding protein 1; Nuclear protein containing WW domain 38 kD; 38 kDa nuclear protein containing a WW domain; Mental retardation, X-linked 2 (non-dysmorphic)
PRKD1	Protein kinase D1	14q11
(Aliases: PKD, PKCM, PRKCM, PKC-MU)	Aliases: Serine/threonine-protein kinase D1; NPKC-D1; NPKC-mu; Protein kinase D; Protein kinase C, mu; Protein kinase C mu type
PRSS12	protease, serine, 12 (neurotrypsin, motopsin)	4q28.1
(Aliases: MRT1, BSSP3, BSSP-3)	Aliases: Neurotrypsin; Leydin; Brain-specific serine protease 3
PTCH1	Patched (Drosophila) homologue	9q22.3
(Aliases: PTC, BCNS, HPE7, PTC1, PTCH, NBCCS, PTCH11)	Aliases: Protein patched homolog 1; PTCH protein +4'; PTCH protein -10; PTCH protein +12b; PTCH protein -3,4,5
PTEN	Phosphatase and tensin homologue	10q23.3
(Aliases: BZS, DEC, CWS1, GLM2, MHAM, TEP1, MMAC1, PTEN1, 10q23del)	Aliases: Phosphatidylinositol 3,4,5-trisphosphate 3-phosphatase and dual-specificity protein phosphatase PTEN; Mitochondrial PTENalpha; Phosphatase and tensin-like protein; Mutated in multiple advanced cancers 1; Mitochondrial phosphatase and tensin protein alpha; MMAC1 phosphatase and tensin homolog deleted on chromosome 10; Phosphatidylinositol-3,4,5-trisphosphate 3-phosphatase and dual-specifi…
RAB39B	RAB39B, member RAS oncogene family	Xq28
(Aliases: MRX72)	Aliases: Ras-related protein Rab-39B
RASGEF1B	RasGEF domain family, member 1B	4q21.21
(Aliases: GPIG4)	Aliases: Ras-GEF domain-containing family member 1B; GPI gamma-4; GPI-gamma 4
RBBP8	retinoblastoma binding protein 8	18q11.2
(Aliases: RIM, COM1, CTIP, JWDS, SAE2, SCKL2)	Aliases: DNA endonuclease RBBP8; RBBP-8; CTBP-interacting protein; Sporulation in the absence of SPO11 protein 2 homolog
RBFOX1	RNA binding protein, fox-1 homolog (C. elegans) 1	16p13.3
(Aliases: 2BP1, FOX1, A2BP1, FOX-1, HRNBP1)	Aliases: RNA binding protein fox-1 homolog 1; Fox-1 homolog A; Ataxin 2-binding protein 1; Fox-1-like RNA-binding protein 1; Hexaribonucleotide-binding protein 1
RELN	Reelin	7q22
(Aliases: RL, LIS2, PRO1598)	Aliases: Reelin
REPS2	RALBP1 associated Eps domain containing 2	Xp22.2
(Aliases: POB1)	Aliases: RalBP1-associated Eps domain-containing protein 2; Partner of RalBP1; RALBP1-interacting protein 2; Partner of Ral-binding protein 1
RFX3	Regulatory factor X, 3 (influences HLA class II expression)	9p24.2
(no aliases found)	Aliases: Transcription factor RFX3; DNA binding protein RFX3
RP2	Retinits pigmentosa 2 (X-linked recessive)	Xp11.4-p11.21
(Aliases: XRP2, NME10, TBCCD2, NM23-H10, DELXp11.3)	Aliases: Protein XRP2
RPS6KA3	Ribosomal protein S6 kinase, 90 kDa, polypeptide 3	Xp22.2-p22.1
(Aliases: CLS, RSK, HU-3, RSK2, MRX19, ISPK-1, p90-RSK2, pp90RSK2, MAPKAPK1B, S6K-alpha3)	Aliases: Ribosomal protein S6 kinase alpha-3; RSK-2; P90-RSK 3; MAPKAPK-1b; S6K-alpha-3; MAPKAP kinase 1b; Ribosomal S6 kinase 2; MAPK-activated protein kinase 1b; Insulin-stimulated protein kinase 1; MAP kinase-activated protein kinase 1b
RUNX1	Runt-related transcription factor 1 (acute myeloid leukaemia 1; aml1 oncogene)	21q22.3
(Aliases: AML1, CBFA2, EVI-1, AMLCR1, PEBP2aB, AML1-EVI-1)	Aliases: Runt-related transcription factor 1; CBF-alpha-2; PEA2-alpha B; PEBP2-alpha B; Oncogene AML-1; AML1-EVI-1 fusion protein; Acute myeloid leukemia 1 protein; SL3-3 enhancer factor 1 alpha B subunit; SL3/AKV core-binding factor alpha B subunit; Core-binding factor, runt domain, alpha subunit 2; Polyomavirus enhancer-binding protein 2 alpha B subunit
SCN1A	Sodium channel, voltage-gated, type I, alpha polypeptide	2q24.3
(Aliases: FEB3, FHM3, NAC1, SCN1, SMEI, EIEE6, FEB3A, HBSCI, GEFSP2, Nav1.1)	Aliases: Sodium channel protein type 1 subunit alpha; Sodium channel protein type I subunit alpha; Sodium channel protein, brain I alpha subunit; Sodium channel voltage gated type 1 alpha subunit; Voltage-gated sodium channel subunit alpha Nav1.1; Sodium channel, voltage-gated, type I, alpha polypeptide
SCN2A	Sodium channel, voltage-gated, type II, alpha subunit	2q23-q24
(Aliases: HBA, NAC2, BFIC3, BFIS3, BFNIS, HBSCI, EIEE11, HBSCII, Nav1.2, SCN2A1, SCN2A2, Na(v)1.2)	Aliases: Sodium channel protein type 2 subunit alpha; HBSC II; Voltage-gated sodium channel subtype II; Sodium channel protein type II subunit alpha; Sodium channel protein brain II subunit alpha; Voltage-gated sodium channel subunit alpha Nav1.2; Sodium channel protein, brain type 2 alpha subunit; Sodium channel, voltage-gated, type II, alpha 1 polypeptide; Sodium channel, voltage-gated, type II…
SETBP1	SET binding protein 1	18q21.1
(Aliases: SEB)	Aliases: SET-binding protein
SHANK2	SH3 and multiple ankyrin repeat domains 2	11q13.2
(Aliases: SHANK, AUTS17, CORTBP1, CTTNBP1, ProSAP1, SPANK-3)	Aliases: SH3 and multiple ankyrin repeat domains protein 2; Cortactin-binding protein 1; GKAP/SAPAP interacting protein; Cortactin SH3 domain-binding protein; Proline-rich synapse associated protein 1; Proline-rich synapse-associated protein 1
SHOX	Short stature homeobox	Xpter-p22.32;Yp11.3
(Aliases: SS, GCFX, PHOG, SHOXY)	Aliases: Short stature homeobox protein; Growth control factor, X-linked; Pseudoautosomal homeobox-containing osteogenic protein
SHROOM4	Shroom family member 4 (KIAA1202)	Xp11.22
(Aliases: SHAP)	Aliases: Protein Shroom4; Second homolog of apical protein
SLC16A2	Solute carrier family 16 (monocarboxylic acid transporters), member 2 (putative transport)	Xq13.2
(Aliases: AHDS, MCT7, MCT8, XPCT, MCT 7, MCT 8, MRX22, DXS128, DXS128E)	Aliases: Monocarboxylate transporter 8; Monocarboxylate transporter 7; X-linked PEST-containing transporter
SLC4A10	Solute carrier family 4, sodium bicarbonate transporter-like, member 10	2q23-q24
(Aliases: NCBE, NBCn2)	Aliases: Sodium-driven chloride bicarbonate exchanger; Solute carrier family 4, sodium bicarbonate cotransporter-like, member 10
SLC6A8	Solute carrier family 6 (neurotransmitter transporter, creatine), member 8	Xq28
(Aliases: CRT, CT1, CRTR, CTR5, CCDS1)	Aliases: Sodium- and chloride-dependent creatine transporter 1; Creatine transporter 1; Creatine transporter SLC6A8; Solute carrier family 6 member 8; Creatine transporter SLC6A8 variant D; Solute carrier family 6 (neurotransmitter transporter, creatine), member 8
SLC9A6	Solute carrier family 9 (sodium/hydrogen exchanger), member 6	Xq26.3
(Aliases: MRSA, NHE6)	Aliases: Sodium/hydrogen exchanger 6; Na(+)/H(+) exchanger 6; Solute carrier family 9 (sodium/hydrogen exchanger), member 6
slc9a6tv1	Solute carrier family 9 (sodium/hydrogen exchanger), member 6, transcript variant 1	Xq26.3
(no aliases found)	no aliases found
SMC1A	Structural maintenance of chromosomes 1A	Xp11.22-p11.21
(Aliases: SMC1, SMCB, CDLS2, SB1.8, SMC1L1, DXS423E, SMC1alpha)	Aliases: Structural maintenance of chromosomes protein 1A; SMC-1-alpha; SMC protein 1A; Segregation of mitotic chromosomes 1; SMC1 (structural maintenance of chromosomes 1, yeast)-like 1
SMS	Spermine synthase	Xp22.1
(Aliases: SRS, SpS, MRSR, SPMSY)	Aliases: Spermine synthase; Spermidine aminopropyltransferase
SNX3	Sorting nexin 3	6q21
(Aliases: SDP3, Grd19, MCOPS8)	Aliases: Sorting nexin-3; Sorting nexin 3A
SOX2	SRY (sex determining region Y)-box 2	3q26.3-q27
(Aliases: ANOP3, MCOPS3)	Aliases: Transcription factor SOX-2; Transcription factor SOX2; SRY-related HMG-box gene 2
SOX3	SRY (sex determining region Y)-box 3	Xq27.1
(Aliases: PHP, GHDX, MRGH, PHPX, SOXB)	Aliases: Transcription factor SOX-3
SRGAP3	SLIT-ROBO Rho GTPase activating protein 3	3p25.3
(Aliases: WRP, MEGAP, SRGAP2, ARHGAP14)	Aliases: SLIT-ROBO Rho GTPase-activating protein 3; Mental disorder-associated GAP; Rho GTPase-activating protein 14; SLIT-ROBO Rho GTPase activating protein 2; WAVE-associated Rac GTPase activating protein
SRPX2	Sushi-repeat-containing protein, x-linked 2	Xq21.33-q23
(Aliases: BPP, CBPS, PMGX, RESDX, SRPUL)	Aliases: Sushi repeat-containing protein SRPX2; Sushi-repeat-containing protein, X-linked 2; Sushi-repeat protein upregulated in leukemia; Sushi-repeat protein up-regulated in leukemia
ST5	Suppression of tumorigenicity 5	11p15
(Aliases: HTS1, p126, DENND2B)	Aliases: Suppression of tumorigenicity 5 protein; HeLa tumor suppression 1; DENN/MADD domain containing 2B
STS	Steroid sulfatase (microsomal), arylsulfatase C, isozyme S	Xp22.32
(Aliases: ES, ASC, XLI, ARSC, SSDD, ARSC1)	Aliases: Steryl-sulfatase; Arylsulfatase C; Estrone sulfatase; Steryl-sulfate sulfohydrolase
STXBP1	Syntaxin binding protein 1	9q34.1
(Aliases: P67, NSEC1, UNC18, RBSEC1, MUNC18-1)	Aliases: Syntaxin-binding protein 1; N-Sec1; Unc-18A; Unc18-1; Neuronal SEC1; Protein unc-18 homolog 1; Protein unc-18 homolog A
SYNGAP1	Synaptic Ras GTPase activating protein 1 homolog (rat)	6p21.3
(Aliases: MRD5, RASA1, RASA5, SYNGAP)	Aliases: Ras/Rap GTPase-activating protein SynGAP; Neuronal RasGAP; Ras GTPase-activating protein SynGAP; Synaptic Ras GTPase-activating protein 1; Synaptic Ras GTPase activating protein, 135kDa; Synaptic Ras GTPase activating protein 1 homolog
SYP	Synaptophysin	Xp11.23-p11.22
(Aliases: MRX96, MRXSYP)	Aliases: Synaptophysin; Major synaptic vesicle protein P38
TBC1D24	TBC1 domain family, member 24	16p13.3
(Aliases: FIME, DOORS, TLDC6, DFNA65, DFNB86, EIEE16)	Aliases: TBC1 domain family member 24; TBC/LysM-associated domain containing 6
TCF4	Transcription factor 4	18q21.1
(Aliases: E2-2, ITF2, PTHS, SEF2, ITF-2, SEF-2, TCF-4, SEF2-1, SEF2-1A, SEF2-1B, SEF2-1D, bHLHb19)	Aliases: Transcription factor 4; SL3-3 enhancer factor 2; Transcription factor 4, isoform C; Transcription factor 4, isoform D; Transcription factor 4, isoform E; Transcription factor 4, isoform R; Immunoglobulin transcription factor 2; Class B basic helix-loop-helix protein 19
TECR	Trans-2,3-enoyl-CoA reductase	19p13.12
(Aliases: SC2, TER, GPSN2, MRT14)	Aliases: Very-long-chain enoyl-CoA reductase; Glycoprotein, synaptic 2; Synaptic glycoprotein SC2
TMCO1	Transmembrane and coiled-coil domains 1	1q22-q25
(Aliases: PCIA3, TMCC4, HP10122, PNAS-136)	Aliases: Transmembrane and coiled-coil domain-containing protein 1; Putative membrane protein; Xenogeneic cross-immune protein PCIA3; Transmembrane and coiled-coil domains 4
TOP3B	Topoisomerase (DNA) III beta	22q11.22
(Aliases: TOP3B1)	Aliases: DNA topoisomerase 3-beta-1; Topoisomerase III beta; DNA topoisomerase III beta-1
TRAPPC9	Trafficking protein particle complex 9	8q24.3
(Aliases: T1, IBP, NIBP, MRT13, TRS120, IKBKBBP)	Aliases: Trafficking protein particle complex subunit 9; IKK2 binding protein; TRAPP 120 kDa subunit; Tularik gene 1 protein; NIK- and IKBKB-binding protein; NIK and IKK-beta binding protein
TRPM3	Transient receptor potential cation channel, subfamily M, member 3	9q21.11-q21.12
(Aliases: GON-2, MLSN2, LTRPC3)	Aliases: Transient receptor potential cation channel subfamily M member 3; LTrpC-3; Melastatin 2; Melastatin-2; Long transient receptor potential channel 3
TRPM6	Transient receptor potential cation channel, subfamily M, member 6	9q21.13
(Aliases: HSH, HMGX, HOMG, CHAK2, HOMG1)	Aliases: Transient receptor potential cation channel subfamily M member 6; Channel kinase 2; Melastatin-related TRP cation channel 6
TSPAN7	Tetraspanin 7 (TM4SF2)	Xp11.4
(Aliases: A15, MXS1, CD231, MRX58, CCG-B7, TM4SF2, TALLA-1, TM4SF2b, DXS1692E)	Aliases: Tetraspanin-7; Tspan-7; CD231 antigen; Tetraspanin protein; Transmembrane protein A15; Cell surface glycoprotein A15; Transmembrane 4 superfamily 2b; Transmembrane 4 superfamily member 2; Membrane component chromosome X surface marker 1; Membrane component, X chromosome, surface marker 1; T-cell acute lymphoblastic leukemia associated antigen 1; T-cell acute lymphoblastic leukemia-associ…
TUSC3	Tumour suppressor candidate 3	8p22
(Aliases: M33, N33, MRT7, MRT22, OST3A, D8S1992)	Aliases: Tumor suppressor candidate 3; Magnesium uptake/transporter TUSC3; Oligosaccharyltransferase 3 homolog A; Putative prostate cancer tumor suppressor
UBE2A	Ubiquitin-conjugating enzyme E2A (RAD6 homologue)	Xq24-q25
(Aliases: UBC2, HHR6A, MRXSN, RAD6A, MRXS30)	Aliases: Ubiquitin-conjugating enzyme E2 A; RAD6 homolog A; Ubiquitin-protein ligase A; Ubiquitin carrier protein A
UPF3B	UPF3 regulator of nonsense transcripts homologue B (yeast)	Xq25-q26
(Aliases: MRX62, UPF3X, HUPF3B, MRXS14, RENT3B)	Aliases: Regulator of nonsense transcripts 3B; HUpf3p-X; Mental retardation, X-linked 62; Nonsense mRNA reducing factor 3B; Up-frameshift suppressor 3 homolog B; Up-frameshift suppressor 3 homolog on chromosome X
USP9X	Ubiquitin specific peptidase 9, X-linked	Xp11.4
(Aliases: FAF, FAM, DFFRX)	Aliases: Probable ubiquitin carboxyl-terminal hydrolase FAF-X; HFAM; Fat facets in mammals; Ubiquitin thioesterase FAF-X; Deubiquitinating enzyme FAF-X; Ubiquitin thiolesterase FAF-X; Fat facets protein related, X-linked; Fat facets protein-related, X-linked; Drosophila fat facets related, X-linked; Ubiquitin-specific protease 9, X chromosome; Ubiquitin-specific processing protease FAF-X; Ubiquit…
VCX3A	Variable charge, X-linked 3A	Xp22
(Aliases: VCX3, VCXA, VCX-A, VCX8R, VCX-8r)	Aliases: Variable charge X-linked protein 3; Variably charged X-A; Variably charged protein X-A; Variable charge protein on X with eight repeats
VLDLR	Very low density lipoprotein receptor	9p24
(Aliases: CARMQ1, CHRMQ1, VLDLRCH)	Aliases: Very low-density lipoprotein receptor; VLDL-R; VLDL receptor
WWOX	WW domain containing oxidoreductase	16q23.3-q24.1
(Aliases: FOR, WOX1, FRA16D, SCAR12, HHCMA56, PRO0128, SDR41C1, D16S432E)	Aliases: WW domain-containing oxidoreductase; WW domain-containing protein WWOX; Fragile site FRA16D oxidoreductase; Short chain dehydrogenase/reductase family 41C, member 1
YWHAE	Tyrosine 3-monooxygenase/tryptophan 5-monooxygenase activation protein, epsilon polypeptide	17p13.3
(Aliases: MDS, HEL2, MDCR, KCIP-1, 14-3-3E)	Aliases: 14-3-3 protein epsilon; 14-3-3 epsilon; Epididymis luminal protein 2; Protein kinase C inhibitor protein-1; Mitochondrial import stimulation factor L subunit; Tyrosine 3/tryptophan 5 -monooxygenase activation protein, epsilon polypeptide; Tyrosine 3-monooxygenase/tryptophan 5-monooxygenase activation protein, epsilon polypeptide
YY1	YY1 transcription factor	14q
(Aliases: DELTA, NF-E1, UCRBP, INO80S, YIN-YANG-1)	Aliases: Transcriptional repressor protein YY1; YY-1; Yin and Yang 1 protein; INO80 complex subunit S; Delta transcription factor
ZCCHC12	Zinc finger, CCHC domain containing 12	Xq24
(Aliases: SIZN, SIZN1, PNMA7A)	Aliases: Zinc finger CCHC domain-containing protein 12; 2810028A01Rik; Smad-interacting zinc finger protein 1; Paraneoplastic Ma antigen family member 7A
ZDHHC15	Zinc finger, DHHC-type containing 15	Xq13.3
(Aliases: MRX91)	Aliases: Palmitoyltransferase ZDHHC15; DHHC-15; Zinc finger, DHHC domain containing 15; Zinc finger DHHC domain-containing protein 15
ZDHHC9	Zinc finger, dhhc-type containing 9	Xq26.1
(Aliases: CGI89, DHHC9, MMSA1, MRXSZ, ZNF379, ZNF380, CXorf11, ZDHHC10)	Aliases: Palmitoyltransferase ZDHHC9; Antigen MMSA-1; Zinc finger protein 379; Zinc finger protein 380; Zinc finger, DHHC domain containing 10; Asp-His-His-Cys domain containing protein 9
ZEB2	Zinc finger E-box binding homeobox 2 (ZFHX1B)	2q22
(Aliases: SIP1, SIP-1, ZFHX1B, HSPC082, SMADIP1)	Aliases: Zinc finger E-box-binding homeobox 2; Zinc finger homeobox 1b; SMAD interacting protein 1; Smad-interacting protein 1
ZMYM3	Zinc finger, MYM-type 3	Xq13.1
(Aliases: MYM, XFIM, ZNF261, DXS6673E, ZNF198L2)	Aliases: Zinc finger MYM-type protein 3; Zinc finger protein 261
ZNF385B	Zinc finger protein 385B	2q31.2-q31.3
(Aliases: ZNF533)	Aliases: Zinc finger protein 385B; Zinc finger protein 533
ZNF41	Zinc finger protein 1	Xp11.23
(Aliases: MRX89)	Aliases: Zinc finger protein 41
ZNF674	Zinc finger protein 674	Xp11.3
(Aliases: MRX92, ZNF673B)	Aliases: Zinc finger protein 674; Zinc finger family member 674
ZNF711	Zinc finger protein 711	Xq21.1-q21.2
(Aliases: ZNF4, ZNF5, ZNF6, CMPX1, MRX97, Zfp711, dJ75N13.1)	Aliases: Zinc finger protein 711; DJ75N13.1 (znf6-like); Zinc finger protein 6 (CMPX1)
ZNF81	Zinc finger protein 81 (HFZ20)	Xp11.23
(Aliases: HFZ20, MRX45, dJ54B20.6)	Aliases: Zinc finger protein 81
